# Supplementary material for: Whole exome sequencing identifies a recurrent RQCD1 P131L mutation in cutaneous melanoma
Source: Oncotarget. 2014 Dec 6;6(2):1115–27. doi: 10.18632/oncotarget.2747 (PMC4359221; doi:10.18632/oncotarget.2747)
Supplement: Supplementary file 2 [file oncotarget-06-1115-s002.xlsx]

## Sheet: Sheet1
Supplementary Table 1: Exome sequencing performance metrics
Item	LM-MEL-3-Normal(LM-MEL-3-Normal)	LM-MEL-3-Cell-line(LM-MEL-3-Cell-line)	LM-MEL-45-Cell-line(LM-MEL-45-Cell-line)	LM-MEL-45-Normal(LM-MEL-45-Normal)	LM-MEL-16-Normal(LM-MEL-16-Normal)	LM-MEL-16-Cell-line(LM-MEL-16-Cell-line)	LM-MEL-46-Cell-line(LM-MEL-46-Cell-line)	LM-MEL-46-Normal(LM-MEL-46-Normal)	LM-MEL-73-Normal(LM-MEL-73-Normal)	LM-MEL-73-Cell-line(LM-MEL-73-Cell-line)	LM-MEL-15-Normal(LM-MEL-15-Normal)	LM-MEL-15-Cell-line(LM-MEL-15-Cell-line)	LM-MEL-31-Cell-line(LM-MEL-31-Cell-line)	LM-MEL-31-Normal(LM-MEL-31-Normal)	LM-MEL-53-Normal(LM-MEL-53-Normal)	LM-MEL-53-Cell-line(LM-MEL-53-Cell-line)	LM-MEL-14-Normal(LM-MEL-14-Normal)	LM-MEL-14-Cell-line(LM-MEL-14-Cell-line)	LM-MEL-62-Cell-line(LM-MEL-62-Cell-line)	LM-MEL-62-Normal(LM-MEL-62-Normal)
Total reads	134945168	112119516	115036914	249713004	144000001	128810108	80930272	68740114	104671164	93522096	110982554	122570406	108686332	145300138	127606030	119316428	133914886	130238766	142533328	150951704
Mapped reads	132305088	110480718	112080394	243950979	142643699	127552823	80277571	68146090	102692910	92728687	108497534	120444498	107781885	143629737	125170385	117875919	132570162	129093109	141069972	149449874
% Reads mapped	98.04	98.54	97.43	97.69	99.06	99.02	99.19	99.14	98.11	99.15	97.76	98.27	99.17	98.85	98.09	98.79	99	99.12	98.97	99.01
% Mapped reads duplicates	7.66	16.45	11.24	19.11	8.78	11.64	7.03	5.73	10.09	11.15	8.78	6.02	8.17	8.65	11.88	14.58	8.75	10.4	11.34	9.55
Total reads minus duplicates	124805862	93947552	102436763	203083631	131470788	113968887	75284019	64836757	94311120	83185616	101461390	115322212	99876670	132874942	112739669	102128923	122314923	116817240	126534352	136671950
Mapped reads minus duplicates	122165782	92308754	99480243	197321606	130114486	112711602	74631318	64242733	92332866	82392207	98976370	113196304	98972223	131204541	110304024	100688414	120970199	115671583	125070996	135170120
Paired in sequencing	124805862	93947552	102436763	203083631	131470788	113968887	75284019	64836757	94311120	83185616	101461390	115322212	99876670	132874942	112739669	102128923	122314923	116817240	126534352	136671950
Read1	62325630	46949597	50790821	101591150	65694515	56951198	37628619	32405757	47085757	41535405	50634755	57425602	49917425	66390981	56301907	51094766	61124257	58374941	63224995	68294034
Read2	62480232	46997955	51645942	101492481	65776273	57017689	37655400	32431000	47225363	41650211	50826635	57896610	49959245	66483961	56437762	51034157	61190666	58442299	63309357	68377916
Properly paired	119690244	86114380	95083696	193285500	129621842	112293798	73451950	61869098	90349790	77558588	96889676	110335652	97183590	127705340	107760502	94495088	120385006	115240782	124544768	134601908
With itself and mate mapped	121923675	92023624	98786973	196905123	130001759	112610180	74556152	64139329	92149672	82208756	98718301	112790747	98880008	131023537	110082946	100391822	120855520	115571916	124957773	135052256
Singletons	242107	285130	693270	416483	112727	101422	75166	103404	183194	183451	258069	405557	92215	181004	221078	296592	114679	99667	113223	117864
With mate mapped to a different chr	359579	420020	385397	848235	159280	123779	956028	2060740	360192	352969	187855	229339	1430641	2832437	481577	420672	186992	132481	163704	180947
With mate mapped to a different chr (mapQ>=5)	314671	323593	337428	717513	136299	104087	884706	1911180	303057	280334	156803	195651	1318600	2624732	430139	335039	162145	113300	139986	155201
% Reads OnTarget	75.35	79.24	79.96	72.4	70.9	70.6	73.94	73.23	75.55	79.79	75.41	77.81	75.17	71.28	75.96	80.11	70.24	71.33	71.49	70.83
% OnTarget duplicates	0	0	0	0	0	0	0	0	0	0	0	0	0	0	0	0	0	0	0	0
OnTarget paired in sequencing	92055860	73147825	79542772	142862751	92247185	79577144	55183113	47045064	69761324	65741937	74639078	88074619	74395153	93523550	83789433	80662914	84966746	82512218	89408239	95735033
OnTarget read1	46063788	36787487	39956344	71867411	46434903	40062481	27807270	23718520	34968314	32942946	37362542	44156715	37473271	47110870	41911384	40520037	42767436	41559363	45012670	48178568
OnTarget read2	45992072	36360338	39586428	70995340	45812282	39514663	27375843	23326544	34793010	32798991	37276536	43917904	36921882	46412680	41878049	40142877	42199310	40952855	44395569	47556465
OnTarget properly paired	90423470	68483618	76322539	140546972	92011506	79374653	54698448	46106929	68472786	62027192	73223759	86008302	73626945	92121961	82158991	75890653	84676383	82298453	89143696	95456864
OnTarget With itself and mate mapped	91952533	73007790	79150432	142759100	92210052	79541729	55151770	47000681	69680406	65647481	74514747	87859171	74358792	93468328	83698295	80511658	84928515	82476854	89369942	95697225
OnTarget singletons	103327	140035	392340	103651	37133	35415	31343	44383	80918	94456	124331	215448	36361	55222	91138	151256	38231	35364	38297	37808
OnTarget with mate mapped to a different chr	134140	164182	158163	312436	53917	42170	364920	781286	133385	137965	66332	90160	558359	1061056	187159	166253	63179	44417	56499	60780
OnTarget with mate mapped to a different chr (mapQ>=5)	121905	138487	142791	287151	46655	35803	336017	720488	121580	118141	58505	80218	510595	974027	172517	141841	55303	38650	48721	52893
% Target bases >=1-fold Coverage	99.38	99.09	99.21	99.3	99.35	99.13	98.76	98.95	99.06	98.83	99.19	99.31	99.03	99.45	99.06	99.03	99.37	99.12	99.52	99.38
% Target bases >=10-fold Coverage	97.92	96.51	97.28	97.57	93.69	92.42	89.94	89.37	96.05	95.66	96.72	97.69	92.23	94.3	96.76	96.67	93.74	92.27	93.73	94.03
% Target bases >=20-fold Coverage	96.38	93.74	95.11	96.26	88.4	86.27	82.06	80.59	93.03	92.28	94.22	95.69	86.15	89.31	94.58	94.31	88.31	86.07	88.16	88.93
% Target bases >=100-fold Coverage	74.19	59.2	65.91	83.31	56.6	49.73	36.67	30.83	56.26	52.94	61.48	67.79	47.77	57.8	67.21	65.09	54.55	50.01	54.73	57.9
Mean coverage for target bases	188.81	147.39	163.57	286.75	166.02	142.77	98.58	84	138.53	130.72	153.09	181.22	133.39	169.33	172.42	162.53	153.31	148.12	160.85	172.53
% Target bases with one fifth of mean coverage	92.93	90.52	91.69	90.95	81.81	81.17	82.06	83.14	90.31	89.61	91.03	91.22	82.19	83.09	90.8	90.82	82.89	80.38	81.66	82.14
Item	LM-MEL-5a-Normal(LM-MEL-5a-Normal)	LM-MEL-5a-Cell-line(LM-MEL-5a-Cell-line)	LM-MEL-82-Cell-line(LM-MEL82-Cell-line)	LM-MEL-82-Normal(LM-MEL82-Normal)	LM-MEL-20-Normal(LM-MEL-20-Normal)	LM-MEL-20-Cell-line(LM-MEL-20-Cell-line)	LM-MEL-42-Cell-line(LM-MEL-42-Cell-line)	LM-MEL-42-Normal(LM-MEL42-Normal)	LM-MEL-58-Cell-line(LM-MEL-58-Cell-line)	LM-MEL-58-Normal(LM-MEL-58-Normal)	LM-MEL-33-Cell-line(LM-MEL-33-Cell-line)	LM-MEL-33-Normal(LM-MEL-33-Normal)	LM-MEL-39-Cell-line(LM-MEL-39-Cell-line)	LM-MEL-39-Normal(LM-MEL-39-Normal)	LM-MEL-24-Normal(LM-MEL-24-Normal)	LM-MEL-24-Cell-line(LM-MEL-24-Cell-line)	LM-MEL-69-Cell-line(LM-MEL-69-Cell-line)	LM-MEL-69-Normal(LM-MEL-69-Normal)	LM-MEL-34-Cell-line(LM-MEL-34-Cell-line)	LM-MEL-34-Normal(LM-MEL-34-Normal)
Total reads	140664730	145206270	119287166	134862168	118444488	124694400	93229672	133253842	83482710	138610934	80351640	115360695	101390462	114577466	131518830	93641470	88561720	129802928	93514098	119787866
Mapped reads	134837128	141386785	115779331	131048766	115877656	122794484	90530771	128682512	82638540	137728753	79621281	114558877	100422154	113831637	130680365	92784242	87491670	128974549	92713086	119038750
% Reads mapped	95.86	97.37	97.06	97.17	97.83	98.48	97.11	96.57	98.99	99.36	99.09	99.3	99.04	99.35	99.36	99.08	98.79	99.36	99.14	99.37
% Mapped reads duplicates	47.03	17.43	11.27	38.35	7.52	9.17	7.39	19.27	8.81	8.41	6.49	8.43	6.8	6.71	6.43	12.91	6.29	7.97	7.8	7.2
Total reads minus duplicates	77250371	120568390	106234582	84609359	109735237	113436338	86540039	108455293	76204354	127021768	75187188	105701295	94564670	106936470	123119803	81662726	83059605	119520954	86283451	111212021
Mapped reads minus duplicates	71422769	116748905	102726747	80795957	107168405	111536422	83841138	103883963	75360184	126139587	74456829	104899477	93596362	106190641	122281338	80805498	81989555	118692575	85482439	110462905
Paired in sequencing	77250371	120568390	106234582	84609359	109735237	113436338	86540039	108455293	76204354	127021768	75187188	105701295	94564670	106936470	123119803	81662726	83059605	119520954	86283451	111212021
Read1	38305556	59949171	52538862	42069591	54810563	56471992	43210529	54053445	38089102	63489376	37585197	52832293	47271117	53452476	61541885	40820460	41510017	59742308	43131579	55589547
Read2	38944815	60619219	53695720	42539768	54924674	56964346	43329510	54401848	38115252	63532392	37601991	52869002	47293553	53483994	61577918	40842266	41549588	59778646	43151872	55622474
Properly paired	68520472	109818860	97737886	78437234	104748684	108605698	79410438	100227014	73321656	124996900	73670568	103749765	92236342	105110940	121057892	80069302	75209330	117715258	84457682	109384406
With itself and mate mapped	71080474	116251415	101952449	80534267	106939892	111193286	83575958	103568934	75196864	126046201	74342616	104819855	93446514	106109781	122194731	80684508	81696957	118606308	85362040	110383806
Singletons	342295	497490	774298	261690	228513	343136	265180	315029	163320	93386	114213	79622	149848	80860	86607	120990	292598	86267	120399	79099
With mate mapped to a different chr	451025	502459	211692	560217	369650	183287	118436	461498	1596592	413832	470188	276449	908938	328750	416651	433541	5952529	293387	629791	358454
With mate mapped to a different chr (mapQ>=5)	392976	417616	170009	506757	325539	151181	77940	407915	1491346	373724	433809	246883	841825	297101	379078	398075	5554425	262352	580585	324541
% Reads OnTarget	77.98	81.04	80.93	82.23	76.82	80.75	79.03	81.47	75.74	77.54	76.62	81.18	74.19	79.51	79.23	73.85	73.6	77.85	77.28	79.99
% OnTarget duplicates	0	0	0	0	0	0	0	0	0	0	0	0	0	0	0	0	0	0	0	0
OnTarget paired in sequencing	55697412	94617085	83139736	66439806	82327591	90063074	66259891	84630042	57078564	97810316	57048149	85160057	69441285	84436078	96885266	59675601	60345557	92397940	66064559	88354615
OnTarget read1	27915105	47437593	41795551	33292422	41190721	45132453	33173297	42385642	28726278	49058004	28692117	42795606	35017559	42440288	48675960	30055260	30499880	46371275	33389541	44439123
OnTarget read2	27782307	47179492	41344185	33147384	41136870	44930621	33086594	42244400	28352286	48752312	28356032	42364451	34423726	41995790	48209306	29620341	29845677	46026665	32675018	43915492
OnTarget properly paired	53830152	89241617	79292438	64804922	80713662	87795269	62943289	81897875	56205754	97115760	56652336	84350039	68810654	83730589	96107750	59323977	57703983	91785880	65538957	87657002
OnTarget With itself and mate mapped	55532839	94343667	82675021	66294750	82224509	89861643	66123642	84453993	57003124	97773888	56988227	85120567	69371617	84399708	96848797	59617112	60235754	92363557	66000767	88318801
OnTarget singletons	164573	273418	464715	145056	103082	201431	136249	176049	75440	36428	59922	39490	69668	36370	36469	58489	109803	34383	63792	35814
OnTarget with mate mapped to a different chr	185122	205834	83899	245172	142364	72999	41306	194533	616353	165267	185769	114361	348596	133714	169336	164736	2243896	116266	248885	147235
OnTarget with mate mapped to a different chr (mapQ>=5)	167629	176596	70045	226048	130375	62310	30360	176217	572154	149938	170168	101755	320739	120718	153807	150616	2080019	104278	228277	133274
% Target bases >=1-fold Coverage	98.79	99.29	99.22	98.64	99.51	99.46	99.34	99.07	98.1	99.77	98.26	99.69	98.61	99.48	99.53	98.51	98.11	99.55	98.11	99.47
% Target bases >=10-fold Coverage	94.73	97.33	97.36	95.34	97.89	97.86	96.97	96.53	87.45	96.9	88.05	96.28	89.72	96.01	96.53	88.74	87.73	96.53	88.36	96.01
% Target bases >=20-fold Coverage	90.28	95.4	95.27	92.07	96.04	95.97	93.85	94.19	78.73	93.46	79.45	92.41	82.33	92.17	93.11	80.35	79.28	93	80.58	92.19
% Target bases >=100-fold Coverage	46.09	71.42	67.13	56.37	69.45	69.78	55.3	67.96	36.92	67.16	36.73	61.63	44.5	61.27	66.78	38.49	38.95	65.1	43	62.62
Mean coverage for target bases	115.94	193.06	171.51	136.74	169.32	185.37	136.94	174.1	101.21	176.42	101.62	155.02	123.65	153.21	175.87	105.86	107.07	167.07	117.43	160.27
% Target bases with one fifth of mean coverage	88.33	91.12	91.43	89.24	92.75	91.55	90.87	90.36	77.91	88.4	78.65	88.06	78.93	88.24	88.1	78.8	77.72	88.43	77.73	87.67
